# Supplementary material for: Radial or Focal Extracorporeal Shock Wave Therapy in Lateral Elbow Tendinopathy: A Real-Life Retrospective Study
Source: Int J Environ Res Public Health. 2023 Feb 28;20(5):4371. doi: 10.3390/ijerph20054371 (PMC10002308; doi:10.3390/ijerph20054371)
Supplement: Supplementary file 1 [file ijerph-20-04371-s001.zip]

Archive with 1 entries (1 files):
- ijerph-2241318-supplementary.pdf
